# Supplementary material for: Cryopreservation of Whole Tumor Biopsies from Rectal Cancer Patients Enable Phenotypic and In Vitro Functional Evaluation of Tumor-Infiltrating T Cells
Source: Cancers (Basel). 2021 May 17;13(10):2428. doi: 10.3390/cancers13102428 (PMC8155904; doi:10.3390/cancers13102428)
Supplement: Supplementary file 1 [file cancers-13-02428-s001.zip]

Archive with 1 entries (1 files):
- cancers-1015277-supplementary.pdf
